# Supplementary material for: Three-Dimensionally Printed Vaginal Rings: Perceptions of Women and Gynecologists in a Cross-Sectional Survey
Source: Pharmaceutics. 2023 Sep 11;15(9):2302. doi: 10.3390/pharmaceutics15092302 (PMC10537249; doi:10.3390/pharmaceutics15092302)
Supplement: Supplementary file 1 [file pharmaceutics-15-02302-s001.zip]

Archive with 1 entries (1 files):
- pharmaceutics-2570371-supplementary.pdf
